# Supplementary material for: Multidisciplinary Management and Autologous Skin Grafting in a Patient with Severe Burns: A Case Study
Source: Medicina (Kaunas). 2024 Jul 24;60(8):1201. doi: 10.3390/medicina60081201 (PMC11356184; doi:10.3390/medicina60081201)
Supplement: Supplementary file 1 [file medicina-60-01201-s001.zip]

Archive with 1 entries (1 files):
- medicina-3072529-supplementary.pdf
